# Supplementary material for: Mycotoxin Detection through Colorimetric Immunoprobing with Gold Nanoparticle Antibody Conjugates
Source: Biosensors (Basel). 2024 Oct 10;14(10):491. doi: 10.3390/bios14100491 (PMC11506043; doi:10.3390/bios14100491)
Supplement: Supplementary file 1 [file biosensors-14-00491-s001.zip]

Archive with 1 entries (1 files):
- biosensors-3214113-supplementary.pdf
